# Supplementary material for: Selenium-Substituted Monomethine Cyanine Dyes as Selective G-Quadruplex Spectroscopic Probes with Theranostic Potential
Source: Biomolecules. 2023 Jan 7;13(1):128. doi: 10.3390/biom13010128 (PMC9856044; doi:10.3390/biom13010128)
Supplement: Supplementary file 1 [file biomolecules-13-00128-s001.zip]

Archive with 1 entries (1 files):
- biomolecules-2101007-supplementary.pdf
